# Supplementary material for: Evaluating the Performance of Low-Cost Air Quality Monitors in Dallas, Texas
Source: Int J Environ Res Public Health. 2022 Jan 31;19(3):1647. doi: 10.3390/ijerph19031647 (PMC8835131; doi:10.3390/ijerph19031647)
Supplement: Supplementary file 1 [file ijerph-19-01647-s001.zip]

Archive with 1 entries (1 files):
- ijerph-1511898-SM revised.pdf
